# Supplementary material for: Transpulmonary LOX-1 Levels Are Predictive of Acute Respiratory Distress Syndrome After Cardiac Surgery: A Proof-of-Concept Study
Source: Biomedicines. 2025 Mar 26;13(4):800. doi: 10.3390/biomedicines13040800 (PMC12024757; doi:10.3390/biomedicines13040800)
Supplement: Supplementary file 1 [file biomedicines-13-00800-s001.zip]

Archive with 13 entries (13 files):
- Figure S1_A.jpg
- Figure S1_B.jpg
- Figure S1_C.jpg
- Figure S1_D.jpg
- Supplementary Fig S2.pptx
- Supplementary Fig S2A.jpg
- Supplementary Fig S2B.jpg
- Supplementary Fig S2C.jpg
- Supplementary Fig S2D.jpg
- Supplementary Fig S2E.jpg
- Supplementary Fig S2F.jpg
- Supplementary Fig S2G.jpg
- Supplementary Fig S2H.jpg
